# Supplementary material for: Profiling of Human Neural Crest Chemoattractant Activity as a Replacement of Fetal Bovine Serum for In Vitro Chemotaxis Assays
Source: Int J Mol Sci. 2021 Sep 18;22(18):10079. doi: 10.3390/ijms221810079 (PMC8468192; doi:10.3390/ijms221810079)
Supplement: Supplementary file 1 [file ijms-22-10079-s001.zip]

Archive with 1 entries (1 files):
- ijms-1331524-supplementary.pdf
